# Supplementary material for: Dietary guanidinoacetic acid supplementation improves rumen metabolism, duodenal nutrient flux, and growth performance in lambs
Source: Front Vet Sci. 2025 Feb 6;12:1528861. doi: 10.3389/fvets.2025.1528861 (PMC11840963; doi:10.3389/fvets.2025.1528861)
Supplement: SUPPLEMENTARY TABLE 1 — Feed ingredients and nutrient levels of experimental diets (%). [file Table_1.XLSX]

## Sheet: Sheet1
S1 Table. Composition and nutrient levels of the diet (DM basis)
Ingredient	Ratio
Yellow corn	30
Wheat bran	7.2
Soybean meal (CP44%)	12
Cottonseed meal (CP43%)	7.8
Premix1）	3
Mixed hay (Alfalfa hay: Wheat straw=1:1)	40
Total	100
Items	Nutrient levels (DM basis)
Dry matter DM	91.78
Organism matter OM	89.38
Crude protein CP	16.45
Ether extract EE	1.63
Neutral detergent fiber NDF	45.16
Acid detergent fiber ADF	33.62
Calcium Ca	0.59
Phosphorus P	0.32
1 The premix provided the following per kg of the concentrate supplement: VA 10000.00 IU, VD3 2550.00 IU, VE 20.00 IU, niacin 20.00 mg, biotin 0.06 mg, Cu (as copper sulfate) 22.00 mg, Fe (as ferrous sulfate) 94 mg, Mn (as manganese sulfate) 80 mg, Zn (as zinc sulfate) 88 mg, I (as potassium iodide) 0.75 mg, Se (as sodium selenite) 0.5 mg, Co (as cobalt chloride) 0.33 mg, Ca (as calcium carbonate…
