# Supplementary material for: Dietary guanidinoacetic acid supplementation improves rumen metabolism, duodenal nutrient flux, and growth performance in lambs
Source: Front Vet Sci. 2025 Feb 6;12:1528861. doi: 10.3389/fvets.2025.1528861 (PMC11840963; doi:10.3389/fvets.2025.1528861)
Supplement: SUPPLEMENTARY TABLE 2 — Fitting equations for duodenal chyme chromium concentrations. [file Table_2.XLSX]

## Sheet: Sheet1
time /h	1	2	3	4	6	8	12	16	24	32	40	48
CON-1	7840	7560	6710	5340	3930	2750	2010	1200	859.952	456.538	224.605	157.577	3253.22	y = 6925.2e-0.085x
CON-2	7770	7490	6680	5760	3880	2710	1940	1230	787.992	447.604	233.125	161.559	3257.52	y = 6888.3e-0.084x
CON-3	5190	5090	4870	4850	4030	3630	2800	1280	802.302	327.196	145.047	82.0037	2758.05	y = 6696.6e-0.093x
CON-4	5340	5190	4950	4950	4010	3740	2830	1300	831.585	327.196	140.412	82.8015	2807.67	y = 6843.8e-0.093x
CON-5	6555	6340	5815	5355	3945	3225	2385	1265	809.789	387.4	186.768	122.18	3032.59	y = 6896.8e-0.088x
CON-6	6515	6325	5790	5095	3980	3190	2405	1240	831.127	391.867	184.826	119.791	3005.63	y = 6846.4e-0.088x
																I-1
time /h	1	2	3	4	6	8	12	16	24	32	40	48				I-2
I-1	6960	6260	6140	4980	4310	4080	3230	1880	1170	581.162	292.229	182.218	3338.8	y = 6223e-0.086x		I-3
I-2	6740	4660	4290	3800	3710	3000	2850	1560	902.081	374.32	156.953	113.009	2679.7	y = 6226.2e-0.086x		I-4
I-3	6940	5950	5730	5010	4500	3950	3260	1910	1200	576.454	305.768	174.422	3292.22	y = 7265.9e-0.078x		I-5
I-4	6660	4830	4390	3820	3690	3470	2730	1540	913.854	385.914	158.297	110.723	2724.9	y = 6335.8e-0.087x		I-6
I-5	5530	5350	4670	4390	3080	2780	2300	1380	488	262.301	113.914	87.4499	2535.97	y = 6042.6e-0.095x
I-6	4620	3910	3740	3220	2800	2250	1560	1430	833.463	686.561	261.501	212.285	2126.98	y = 4195.7e-0a.064x
time /h	1	2	3	4	6	8	12	16	24	32	40	48
II-1	5360	5340	4660	4470	3210	2820	2270	1420	488.453	267.619	108.852	78.0987	2541.09	y = 6159.2e-0.096x
II-2	8490	6770	6475	5255	5045	3890	2925	2245	1415	734.166	451.629	261.159	3663.08	y = 7587.7e-0.071x
II-3	7595	6590	6190	4910	4267.5	3475	2687.5	2050	1340	818.018	424.012	331.116	3389.85	y = 6730.2e-0.066x
II-4	7660	6585	6327.5	4957.5	4257.5	3445	2697.5	2062.5	1342.5	820.923	427.671	327.394	3409.25	y = 6773.9e-0.067x
II-5	6050	5272.5	4933.75	4038.75	3528.75	2772.5	2188.75	1766.25	1098.04	738.34	344.907	269.034	2750.13	y = 5455.7e-0.066x
II-6	6477.5	5965	5425	4690	3738.75	3147.5	2478.75	1735	914.226	542.819	266.432	204.607	2965.47	y = 6297.3e-0.076x
time /h	1	2	3	4	6	8	12	16	24	32	40	48	16.3333
III-1	6770	6320	5880	4480	3500	3040	2420	1860	1310	887.23	399.419	406.089	3106.06	y = 5890.2e-0.061x
III-2	8590	6720	6600	5260	5040	3850	2920	2260	1440	729.75	456.8	259.946	3677.21	y = 7614e-0.071x
III-3	6830	6400	6180	4660	3470	3000	2470	1880	1270	907.679	403.714	393.629	3155.42	y = 6003e-0.062x
III-4	8390	6820	6350	5250	5050	3930	2930	2230	1390	738.582	446.458	262.373	3648.95	y = 7560.7e-0.071x
III-5	4440	3960	3540	3120	2800	2100	1680	1470	853.581	655.757	262.143	210.674	2091.01	y = 4132.4e-0.064x
III-6	6800	6360	6030	4570	3485	3020	2445	1870	1290	897.455	401.567	399.859	3130.74	y = 5946.9e-0.062x
