# Supplementary material for: Dietary guanidinoacetic acid supplementation improves rumen metabolism, duodenal nutrient flux, and growth performance in lambs
Source: Front Vet Sci. 2025 Feb 6;12:1528861. doi: 10.3389/fvets.2025.1528861 (PMC11840963; doi:10.3389/fvets.2025.1528861)
Supplement: SUPPLEMENTARY TABLE 3 — Effect of dietary guanidinoacetic acid supplementation on the guanidinoacetic acid content of rumen fluid in lambs. [file Table_3.XLS]

## Sheet: Sheet1
TRT	0h	1h	2h	4h	6h	8h
CON-1	0	0	0	0	0	0
CON-2	0	0	0	0	0	0
CON-3	0	0	0	0	0	0
CON-4	0	0	0	0	0	0
CON-5	0	0	0	0	0	0
CON-6	0	0	0	0	0	0
I-1	0	386.47	294.173	173.544	29.7324	0
I-2	0	493.792	340.751	121.814	44.9721	0
I-3	0	398.705	308.984	125.249	119.239	0
I-4	0	399.778	252.532	107.004	74.5929	0
I-5	0	370.801	265.626	128.683	89	0
I-6	0	387.114	316.281	145.425	76	0
II-1	0	686.971	562.692	309.413	282.153	178.48
II-2	0	882.94	536.72	352.985	198.228	64.5047
II-3	0	747.285	577.717	360.713	192.432	143.923
II-4	0	897.321	677.097	322.935	236.863	151.435
II-5	0	853.749	721.958	308.554	175.046	169.036
II-6	0	897.751	598.108	315.423	175.905	111.726
III-1	75.8808	1276.17	995.413	619.787	570.634	160.021
III-2	131.044	1319.74	1131.93	746.642	627.085	213.038
III-3	160.45	1419.55	1236.67	807.6	465.459	270.562
III-4	94.3401	1261.36	899.468	584.8	438.414	352.342
III-5	146.069	1330.47	1125.7	737.627	454.297	279.792
III-6	101.638	1287.54	1069.47	738.27	414.159	168.392
