# Supplementary material for: Dietary guanidinoacetic acid supplementation improves rumen metabolism, duodenal nutrient flux, and growth performance in lambs
Source: Front Vet Sci. 2025 Feb 6;12:1528861. doi: 10.3389/fvets.2025.1528861 (PMC11840963; doi:10.3389/fvets.2025.1528861)
Supplement: SUPPLEMENTARY TABLE 4 — Effects of dietary guanidinoacetic acid supplementation on ruminal fermentation parameters in lambs. [file Table_4.XLS]

## Sheet: Sheet1
Effects of supplementation with GAA on NH3-N concentration of rumen fluid in sheep								Effects of supplementation with GAA on pH values of rumen fluid in sheep								Effects of supplementation with GAA on volatile fatty acids concentration of rumen fluid in sheep									Effects of supplementation with GAA onof rumen fluid in sheep
TRT	0 h	1 h	2 h	4 h	6 h	8 h		TRT	0 h	1 h	2 h	4 h	6 h	8 h		TRT	0 h	1 h	2 h	4 h	6 h	8 h			TRT	0 h	1 h	2 h	4 h	6 h	8 h
CON-1	22.64	28.11	25.25	21.24	22.26	21.06		CON-1	6.89	6.39	6.17	6.1	6.12	6.22		Acetate									CON-1	320250	371000	236250	442750	397250	371000
CON-2	19.08	25.75	21.73	20.37	15.81	14.36		CON-2	6.37	6.46	6.23	6.21	5.95	5.99		CON-1	42	50.85	62.72	41.18	41.32	62.34			CON-2	308750	180250	224000	311500	299250	241500
CON-3	22.93	33.93	27.51	19.15	25.68	22.52		CON-3	6.74	6.59	6.41	6.07	5.87	5.99		CON-2	43	53.62	65.88	39.78	49.88	69.89			CON-3	352500	257250	210000	337750	343000	243250
CON-4	15.17	27.43	24.57	23.32	18.77	18.43		CON-4	7.08	6.3	6.03	5.72	5.9	6.19		CON-3	44	53.93	70.9	48.29	52.71	53.04			CON-4	227500	281750	184800	281750	281750	281750
CON-5	17.52	30.5	24.32	21.57	18.71	21.77		CON-5	7.16	6.35	6.28	6.3	6.59	6.57		CON-4	47.49	53.88	55.88	42.57	38.98	53			CON-5	320142	199750	213762	246750	176750	141750
CON-6	19.4	29.14	24.76	21.77	18.83	19.63		CON-6	6.79	6.27	5.9	6.21	6.25	6.32		CON-5	42.52	53.81	78.1	41.06	52.03	46.92			CON-6	316750	238000	208140	324100	299600	255850
I-1	19.04	35.16	31.55	23.41	22.83	19.69		I-1	6.88	6.47	6.23	6.39	6.49	6.54		CON-6	45.63	53.07	66.69	42.58	46.98	37.37			I-1	327250	278250	281750	390250	273000	346500
I-2	22.57	33.88	35.7	26.24	21.73	18.99		I-2	6.84	6.38	6.08	6.04	6.15	6.39		I-1	45	43.31	49.53	50.83	44.58	50.24			I-2	329000	129500	260750	197750	182000	281750
I-3	19.63	30.86	29.1	22.78	19.01	17.16		I-3	7.02	6.59	6.19	6.06	6.26	6.74		I-2	36.31	56.18	62.66	50.95	41.73	38.99			I-3	297500	161000	248500	229250	250250	246750
I-4	21.92	42.67	38.97	27.04	22.87	24.12		I-4	6.9	6.41	6.22	6.11	6.15	6.19		I-3	42.41	65.39	72.86	35.02	42	54.55			I-4	327250	245000	276500	332500	341250	381500
I-5	21.19	42.9	38.1	18.95	25.44	26.26		I-5	6.78	6.11	5.89	5.85	5.99	6.22		I-4	46.63	63.28	63.05	43.23	43.06	60.76			I-5	285250	308000	283500	327250	386750	439250
I-6	21.19	37.09	34.68	26.59	22.38	21.24		I-6	6.64	6.34	5.88	5.78	5.87	6.08		I-5	46.63	51.44	55.1	50.21	42.01	55.69			I-6	313250	224350	270200	295400	286650	339150
II-1	19.58	35.24	38.55	27.06	26.84	21		II-1	6.95	6.5	6.37	6.27	6.08	6.48		I-6	39.89	57.5	60.64	46.05	42.85	52.41			II-1	434000	215250	332500	376250	329000	385000
II-2	19.15	27.62	28.25	22.55	19.9	18.54		II-2	6.98	6.48	6.26	6.2	6.29	6.43		II-1	44.59	51.36	58.12	47.03	41.4	51.78			II-2	329000	239750	269500	253750	301000	334250
II-3	18.67	28.61	27.69	22.66	17.09	18.58		II-3	7.33	6.45	6.37	6.36	6.4	6.77		II-2	42.75	45.91	46.72	52.57	44.48	49.43			II-3	329000	204750	250250	327250	337750	311500
II-4	20.76	36.79	35.68	18.9	30.17	24.16		II-4	6.91	6.45	6.42	6.3	6.41	6.54		II-3	33.41	48.73	55.09	43.29	48.09	66.11			II-4	295750	227500	253750	302750	206500	246750
II-5	21.54	32.49	35.76	25.51	25.24	15.67		II-5	6.75	6.16	5.82	5.79	6.17	5.82		II-4	48.56	51.25	58.82	40.21	41.68	42.34			II-5	341250	190750	250250	131250	318500	420000
II-6	19.94	32.15	33.83	25.92	23.85	18.62		II-6	6.98	6.78	6.32	6.26	6.36	6.56		II-5	46.99	50.45	61.7	50.07	49.81	52.41			II-6	346500	215600	271250	278250	298550	339500
III-1	16.6	30.42	27.62	22.39	19.45	17.18		III-1	7.18	6.29	6.21	6.26	6.41	6.54		II-6	43.26	49.31	56.09	46.63	45.09	52.41			III-1	325500	301000	239750	204750	191000	201250
III-2	18.3	37.86	23.8	26.32	27.71	28.12		III-2	6.78	6.55	6.49	6.38	6.2	6.37		III-1	47.36	63.73	61.56	47.28	48.01	44.64			III-2	308000	245000	355250	316750	369250	374500
III-3	24.22	25.92	23.22	25.38	25.98	27.61		III-3	6.85	6.41	6.38	6.24	6.23	6.17		III-2	59.87	67.6	40.46	39.69	41.56	47.18			III-3	378000	329000	381500	269500	341250	283500
III-4	19.3	29.7	30.1	23.72	20.82	18		III-4	7.05	6.64	6.54	6.69	6.75	6.85		III-3	39.99	55.51	68.02	49.88	47.62	68.45			III-4	330750	292250	392000	337750	243250	316750
III-5	20.53	29.71	33.52	28.27	25.42	24.8		III-5	6.97	6.52	6.42	6.35	6.38	6.46		III-4	44.59	53.22	57.03	48.71	46.47	58.26			III-5	366100	295750	344750	234500	350000	308000
III-6	19.79	30.72	27.65	23.93	23.88	23.14		III-6	6.98	6.72	6.5	6.2	6.35	6.38		III-5	47.95	54.49	55.71	46.19	45	68.45			III-6	365750	292600	342650	272650	278950	296800
																III-6	47.95	58.91	56.56	46.35	45.91	47.18
																Propionate
																CON-1	6.77	15.6389	20.05	13.82	17.12	16.6
																CON-2	12.06	16.4899	24.84	15.7	19.54	17.43
																CON-3	18.34	20.9233	30.23	13.01	14.82	18.22
																CON-4	17.07	23.5695	19.06	9.58	12.81	19.49
																CON-5	6.87	22.25	37.25	11.36	17.56	19.24
																CON-6	12.22	19.16	26.29	12.69	16.37	7.79
																I-1	6.37	13.9676	21.72	14.46	12.69	14.24
																I-2	8.95	15.5039	19.57	12.93	10.96	12.67
																I-3	9.89	17.2344	24.53	11.58	10.87	13.31
																I-4	9.66	18.9724	19.87	8.94	11.53	16.88
																I-5	9.66	16.1886	16.34	13.43	8.74	13.92
																I-6	8.9	16.41	20.4	12.27	10.96	12.83
																II-1	8.13	15.2492	19.3	19.46	14.54	10.14
																II-2	13.82	22.2972	21	14.87	13.23	15.23
																II-3	9.17	19.4381	21.6	13.66	20.53	21.81
																II-4	23.26	15.5422	29.37	15.02	13.52	11.87
																II-5	17.41	19.09	23.74	12.23	10.75	12.83
																II-6	14.36	18.02	23	16.93	14.52	12.83
																III-1	9.34	16.9143	17.86	12.13	12.4	11.24
																III-2	15	22.4083	12.53	14.44	7.45	11.17
																III-3	4.8	15.1043	26.32	14.47	11.84	20.12
																III-4	8.23	15.7163	17.38	12.01	10.57	13.86
																III-5	9.34	15.2058	17.93	14.8	6.21	20.12
																III-6	9.34	15.34	18.4	12.25	9.69	11.17
																Butyrate
																CON-1	7.45	8.59	14.22	9.68	8.08	18.83
																CON-2	13.19	9.6881	13.34	7.06	10.71	20
																CON-3	11.62	9.2105	14.07	11.84	13.66	12.6
																CON-4	8.2	7.4428	15.55	4.66	8.09	12
																CON-5	9.65	8.0089	15.01	8.24	10.54	9.78
																CON-6	10.02	8.22	14.44	8.3	10.22	12
																I-1	7.53	10.1996	8.52	8.8	9.31	11.76
																I-2	6.2	9.3513	13.53	9.47	8.72	8.04
																I-3	9.63	6.6402	17	4.77	5.74	11.09
																I-4	9.62	9.4756	10.82	9.09	8.36	11
																I-5	9.62	11.5263	14.57	8.4	8.79	14.53
																I-6	8.52	9.25	12.89	8.1	8.18	9.76
																II-1	8.57	8.49	12.61	7.44	8.83	11
																II-2	7.76	8.871	8.15	10.08	9.33	12.24
																II-3	8.7	8.2974	12.23	8.38	9.01	14.68
																II-4	13.3	8.3154	14.88	5.51	5.59	10.56
																II-5	10.35	11.1401	18.21	9.22	8.27	9.76
																II-6	9.73	8.4	13.22	8.13	8.21	9.76
																III-1	16.07	13.716	11.25	12	12.22	11.88
																III-2	10.88	8.776	13.44	10.92	11.35	13.68
																III-3	11.8	9.6386	19.61	8.92	8.41	17.15
																III-4	12.23	10.1918	16.27	15.52	15.05	18.23
																III-5	12.75	8.6482	15.43	12.03	5.29	17.15
																III-6	12.75	8.71	15.2	11.88	10.46	13.68
																Isobutyrate
																CON-1	0.73	1.03	1.03	0.71	0.54	1.43
																CON-2	0.94	0.9981	0.59	0.34	0.5	1.54
																CON-3	0.71	1.2375	0.72	0.73	0.84	1.09
																CON-4	0.85	0.8611	0.96	0.25	0.58	1.55
																CON-5	1.02	0.8297	0.95	0.63	0.68	1.13
																CON-6	0.85	0.99	0.85	0.53	0.63	0.15
																I-1	0.83	1.0255	0.55	0.55	0.56	1.44
																I-2	0.56	0.7295	0.85	0.43	0.44	0.97
																I-3	0.71	0.646	0.73	0.41	0.45	1.1
																I-4	0.72	1.2541	0.87	0.68	0.69	2.38
																I-5	0.72	1.1148	0.87	0.7	0.78	1.46
																I-6	0.71	0.91	0.77	0.55	0.58	1.11
																II-1	0.78	0.9089	0.88	0.43	0.83	1.17
																II-2	1.26	0.7189	0.67	0.69	0.57	1.31
																II-3	0.67	0.9431	0.72	0.52	0.75	1.54
																II-4	1	1.0416	0.89	0.63	0.67	1.13
																II-5	1.35	0.99	1.04	0.64	0.61	1.11
																II-6	1.01	0.85	0.84	0.58	0.69	1.11
																III-1	1.05	1.5405	1.03	0.77	0.81	1.21
																III-2	0.95	1.3452	0.79	0.74	0.81	1.37
																III-3	1.05	1.1415	0.82	0.81	0.78	1.59
																III-4	0.97	0.9062	0.94	0.86	0.88	1.43
																III-5	1.01	1.1608	0.8	0.57	0.39	1.59
																III-6	1.01	1.03	0.88	0.75	0.73	1.37
																Valerate
																CON-1	0.5	1.18	0.7	0.95	1.04	1.66
																CON-2	0.87	1.0661	0.72	0.8	1	1.9
																CON-3	1.03	1.2583	1.4	0.96	0.98	0.72
																CON-4	1.1	1.2098	0.88	0.33	0.63	1.14
																CON-5	0.62	1.2585	1.95	0.77	1.04	0.71
																CON-6	0.82	1.21	1.13	0.76	0.94	0.05
																I-1	0.7	1.2479	0.69	0.83	0.81	1.3
																I-2	0.52	1.2779	1.25	0.6	0.57	0.38
																I-3	0.62	0.911	1.1	0.48	0.52	0.29
																I-4	0.79	1.469	1.16	0.63	0.75	0.98
																I-5	0.79	1.5284	0.83	0.88	0.64	0.61
																I-6	0.68	1.15	1	0.68	0.66	0.17
																II-1	0.46	1.1475	0.81	0.97	0.96	0.89
																II-2	0.86	0.98	0.63	1.44	0.61	0.69
																II-3	0.55	1.1932	0.84	0.62	1.28	0.96
																II-4	1.6	1.38	2.01	0.7	0.72	0.49
																II-5	1.18	1.29	1.11	0.6	0.49	0.17
																II-6	0.93	1.18	1.08	0.86	0.81	0.17
																III-1	1.1	1.5911	0.65	1.31	1.09	0.52
																III-2	0.9	1.6375	0.69	0.83	0.74	0.65
																III-3	0.68	1.1968	1.55	0.9	0.74	2.03
																III-4	0.92	1.0017	1.44	1.3	1.3	0.85
																III-5	0.9	1.2239	1.3	1.01	0.34	2.03
																III-6	0.9	1.04	1.13	1.07	0.84	0.6
																Isovalerate
																CON-1	0.44	1.15	0.7	0.7	0.67	1.4
																CON-2	0.59	1.0348	0.25	0.26	0.47	1.48
																CON-3	0.7	1.1645	0.67	0.44	0.55	1.17
																CON-4	1.04	1.2167	0.68	0.04	0.32	1.39
																CON-5	0.93	1.1709	1.05	0.35	0.38	1.31
																CON-6	0.74	1.12	0.67	0.36	0.48	1.11
																I-1	1.01	1.3299	0.34	0.32	0.36	1.93
																I-2	0.3	1.3339	0.71	0.23	0.28	0.93
																I-3	0.5	0.7071	0.55	0.18	0.25	0.97
																I-4	0.49	1.2314	0.96	0.47	0.79	3.09
																I-5	0.49	1.3795	0.71	0.74	0.67	1.49
																I-6	0.56	1.21	0.66	0.39	0.47	1.22
																II-1	0.85	1.3425	0.89	0.47	0.84	0.95
																II-2	0.97	0.843	0.46	0.54	0.37	1.33
																II-3	0.48	0.9396	0.55	0.26	0.66	1.54
																II-4	0.95	1.5187	0.84	0.37	0.43	0.94
																II-5	1.34	1.45	1.05	0.57	0.58	1.22
																II-6	0.92	1.16	0.76	0.44	0.58	1.22
																III-1	0.63	1.6569	0.75	0.45	0.47	1.15
																III-2	0.61	0.9867	0.56	0.4	0.47	1.3
																III-3	0.7	1.0763	0.59	0.57	0.55	1.67
																III-4	0.6	1.2028	0.71	0.57	0.58	1.21
																III-5	0.63	1.1744	0.61	0.33	0.18	1.67
																III-6	0.63	1.11	0.64	0.46	0.45	1.3
																Total olatile fatty acids
																CON-1	57.89	78.4389	99.42	67.04	68.77	102.26
																CON-2	70.65	82.897	105.62	63.94	82.1	112.24
																CON-3	76.4	87.7241	117.99	75.27	83.56	86.84
																CON-4	75.75	88.1799	93.01	57.43	61.41	88.57
																CON-5	61.61	87.328	134.31	62.41	82.23	79.09
																CON-6	70.28	83.77	110.07	65.22	75.62	58.47
																I-1	61.44	71.0805	81.35	75.79	68.31	80.91
																I-2	52.84	84.3765	98.57	74.61	62.7	61.98
																I-3	63.76	91.5287	116.77	52.44	59.83	81.31
																I-4	67.91	95.6825	96.73	63.04	65.18	95.09
																I-5	67.91	83.1776	88.42	74.36	61.63	87.7
																I-6	59.26	86.43	96.36	68.04	63.7	77.5
																II-1	63.38	78.4981	92.61	75.8	67.4	75.04
																II-2	67.42	79.6201	77.63	80.19	68.59	80.23
																II-3	52.98	79.5414	91.03	66.73	80.32	106.64
																II-4	88.67	79.0479	106.81	62.44	62.61	67.33
																II-5	78.62	84.4101	106.85	73.33	70.51	77.5
																II-6	70.21	78.92	94.99	73.57	69.9	77.5
																III-1	75.55	99.1488	93.1	73.94	75	70.64
																III-2	88.21	102.754	68.47	67.02	62.38	75.35
																III-3	59.02	83.6675	116.91	75.55	69.94	111.01
																III-4	67.54	82.2388	93.77	78.97	74.85	93.84
																III-5	72.58	81.9031	91.78	74.93	57.41	111.01
																III-6	72.58	86.14	92.81	72.76	68.08	75.3
																A:P
																CON-1	6.2	3.25151	3.13	2.98	2.41	3.76
																CON-2	3.57	3.25169	2.65	2.53	2.55	4.01
																CON-3	2.4	2.57751	2.35	3.71	3.56	2.91
																CON-4	2.78	2.28601	2.93	4.44	3.04	2.72
																CON-5	6.19	2.41843	2.1	3.61	2.96	2.44
																CON-6	3.73	2.76983	2.54	3.36	2.87	4.8
																I-1	7.06	3.10075	2.28	3.52	3.51	3.53
																I-2	4.06	3.6236	3.2	3.94	3.81	3.08
																I-3	4.29	3.79416	2.97	3.02	3.86	4.1
																I-4	4.83	3.33537	3.17	4.84	3.73	3.6
																I-5	4.83	3.17754	3.37	3.74	4.81	4
																I-6	4.48	3.50396	2.97	3.75	3.91	4.08
																II-1	5.48	3.36805	3.01	2.42	2.85	5.11
																II-2	3.09	2.059	2.22	3.54	3.36	3.25
																II-3	3.64	2.50693	2.55	3.17	2.34	3.03
																II-4	2.09	3.29747	2	2.68	3.08	3.57
																II-5	2.7	2.64274	2.6	4.09	4.63	4.08
																II-6	3.01	2.7364	2.44	2.75	3.11	4.08
																III-1	5.07	3.76782	3.45	3.9	3.87	3.97
																III-2	3.99	3.01674	3.23	2.75	5.58	4.22
																III-3	8.33	3.67511	2.58	3.45	4.02	3.4
																III-4	5.42	3.38629	3.28	4.06	4.4	4.2
																III-5	5.13	3.5835	3.11	3.12	7.25	3.4
																III-6	5.13	3.84029	3.07	3.78	4.74	4.22
