# Supplementary material for: Dietary guanidinoacetic acid supplementation improves rumen metabolism, duodenal nutrient flux, and growth performance in lambs
Source: Front Vet Sci. 2025 Feb 6;12:1528861. doi: 10.3389/fvets.2025.1528861 (PMC11840963; doi:10.3389/fvets.2025.1528861)
Supplement: SUPPLEMENTARY TABLE 5 — Effects of dietary guanidinoacetic acid supplementation on the nutrition duodenal inflow in lambs. [file Table_5.XLS]

## Sheet: Sheet1
Effects of supplementation with GAA on the duodenal digesta flow flux and GAA pass flow flux in sheep
TRT	Digesta flow flux (DM), g/day	Cr concentration of digesta (DM), µg/kg	Total reduced sugar flow flux, mg/day	Total nitrogen flow flux, g/day	GAA flow flux, mg/day	GAA rumen pass rate, %
CON-1	337.896	6925.2	315.048	16.388	0	0
CON-2	339.706	6888.3	384.011	15.5586	0	0
CON-3	349.431	6696.6	427.602	16.2835	0	0
CON-4	341.915	6843.8	561.172	17.4035	0	0
CON-5	339.288	6896.8	426.074	15.6412	0	0
CON-6	341.785	6846.4	322.061	15.9272	0	0
I-1	341.957	6223	547.826	13.9861	382.73	63.79
I-2	341.782	6226.2	460.127	14.1498	316.71	52.78
I-3	292.875	7265.9	485.915	14.7902	315.82	52.64
I-4	335.912	6335	523.626	16.8292	456.11	76.02
I-5	352.166	6042.6	438.12	16.094	349.98	58.33
I-6	507.186	4195.7	669.359	23.2291	541.31	90.22
II-1	370.178	6159.2	576.2	15.4364	495.78	41.32
II-2	289.058	7887.7	492.418	12.2849	373.07	31.09
II-3	338.772	6730.2	617.486	15.8545	446.48	37.21
II-4	336.586	6773.9	508.551	14.2376	393.23	32.77
II-5	417.965	5455	635.637	19.0592	537.14	44.76
II-6	362.077	6297	579.19	16.6193	463.57	38.63
III-1	397.27	5890.2	579.883	17.321	772.82	42.93
III-2	307.329	7614	540.502	13.8298	580.51	32.25
III-3	389.805	6003	890.167	18.3988	724.72	40.26
III-4	309.524	7560	481.084	15.2286	600.53	33.36
III-5	328.08	7132.4	483.925	14.8948	550.7	30.59
III-6	393.482	5946.9	567.307	18.533	702.95	39.05
