# Supplementary material for: Dietary guanidinoacetic acid supplementation improves rumen metabolism, duodenal nutrient flux, and growth performance in lambs
Source: Front Vet Sci. 2025 Feb 6;12:1528861. doi: 10.3389/fvets.2025.1528861 (PMC11840963; doi:10.3389/fvets.2025.1528861)
Supplement: SUPPLEMENTARY TABLE 6 — Effects of dietary guanidinoacetic acid supplementation on jugular vein plasma parameters in lambs. [file Table_6.XLS]

## Sheet: Sheet1
Effects of supplementation with guanidinoacetic acid on jugular vein plasma GH,IGF-I and INS in lambs					Effects of supplementation with guanidinoacetic acid on jugular vein plasma GAA and creatine in lambs
TRT	GH, ng/mL	IGF-I, ng/mL	INS, mIU/L		TRT	DATA	GAA, μmol/L	Cr, μmol/L
CON-1	1.92	82.33	17.6		CON	0h	220.564	100.143
CON-2	2.04	93.2	20.53		CON	0h	212.866	145.511
CON-3	1.75	111.88	23.13		CON	0h	211.713	158.314
CON-4	1.77	106.93	20.12		CON	0h	248.759	133
CON-5	1.91	105.18	20.59		CON	0h	227.569	139.198
I-1	1.91	106.93	18.91		CON	0h	201.911	125.204
I-2	2.12	110.68	21.05		CON	1h	147.567	108.381
I-3	1.71	131.11	25.13		CON	1h	164.144	121.78
I-4	2.15	120.31	19.49		CON	1h	141.225	126.812
I-5	2.37	101.35	19.49		CON	1h	171.208	126.157
II-1	1.59	112.49	22.35		CON	1h	144.252	117.492
II-2	1.79	114.92	21.76		CON	1h	121.621	95.6967
II-3	2.27	81.99	16.59		CON	2h	135.603	88.5209
II-4	2.09	101.16	18.11		CON	2h	139.333	98
II-5	1.87	90.15	17.15		CON	2h	127.333	58.9541
III-1	2.04	122.21	22.35		CON	2h	171.64	121.869
III-2	1.83	131.78	24.4		CON	2h	145.693	113.919
III-3	1.71	102.68	21.29		CON	2h	151.748	111.418
III-4	1.19	172.79	25.99		CON	3h	138.63	95.4585
III-5	1.69	147.29	27.88		CON	3h	124.919	98
					CON	3h	158.523	108.887
					CON	3h	147.567	106.326
					CON	3h	173.081	101.562
					CON	3h	131.711	79.2608
					CON	4h	202.343	87
					CON	4h	185.478	96.4709
					CON	4h	190.091	121.035
					CON	4h	93.3679	58.1502
					CON	4h	163.568	101.83
					CON	4h	94.8093	58.448
					I	0h	226.416	164.924
					I	0h	232.528	149.203
					I	0h	243.858	145.094
					I	0h	228.002	152.389
					I	0h	226.993	137.471
					I	0h	237.371	146.136
					I	1h	149.73	114.87
					I	1h	168.613	123.328
					I	1h	177.406	126.365
					I	1h	156.793	116.748
					I	1h	172.793	114.664
					I	1h	186.343	135.536
					I	2h	123.927	119.308
					I	2h	154.317	114.802
					I	2h	184	116.2
					I	2h	147.333	106.178
					I	2h	168.901	122.524
					I	2h	147.423	109.8
					I	3h	143.82	108.381
					I	3h	141.888	97.3463
					I	3h	153.477	99.4782
					I	3h	133.297	97.6619
					I	3h	135.315	83.3996
					I	3h	143.531	97.8108
					I	4h	147.279	87
					I	4h	135.805	84.8278
					I	4h	155.784	93.4934
					I	4h	100.287	87
					I	4h	167.604	88.1636
					I	4h	108.071	68.4822
					II	0h	225.84	150.093
					II	0h	239.2	144.683
					II	0h	224.83	147.595
					II	0h	239.2	156
					II	0h	297.193	157.57
					II	0h	210.704	144.617
					II	1h	208.109	122.518
					II	1h	175	126.455
					II	1h	163.856	132.886
					II	1h	164.865	110.912
					II	1h	204.938	126.008
					II	1h	134.162	116.331
					II	2h	155.063	113.636
					II	2h	199.893	100.782
					II	2h	166	132
					II	2h	147.712	105
					II	2h	193.839	114.664
					II	2h	117	115.735
					II	3h	159.099	109.004
					II	3h	133.008	106.999
					II	3h	132.72	99.0018
					II	3h	121.477	81.1069
					II	3h	282.634	161.053
					II	3h	135.891	96.858
					II	4h	126.378	92.1478
					II	4h	150.018	102.64
					II	4h	146.126	105.969
					II	4h	269.516	92
					II	4h	167.748	79.6777
					II	4h	131.855	80.4518
					III	0h	303.276	154.506
					III	0h	272.399	165.996
					III	0h	232.3	155.412
					III	0h	247.173	146.106
					III	0h	322.418	147.059
					III	0h	248.615	157.957
					III	1h	192.426	122.548
					III	1h	182.163	123.805
					III	1h	185.911	134.166
					III	1h	199.028	125.948
					III	1h	188.073	103.915
					III	1h	157.9	124.906
					III	2h	196.03	120.243
					III	2h	177.406	105.701
					III	2h	169.766	130.206
					III	2h	173.802	118.147
					III	2h	254.381	115.974
					III	2h	204.794	131.189
					III	3h	173.139	112.711
					III	3h	163.712	102.158
					III	3h	170.919	116.003
					III	3h	169.478	98.4658
					III	3h	159.243	126.667
					III	3h	202.343	120.261
					III	4h	194.3	106.597
					III	4h	115.422	101
					III	4h	143.675	99.1507
					III	4h	222.236	128.956
					III	4h	198.307	87.2108
					III	4h	291.859	116.667
