# Supplementary material for: Dietary guanidinoacetic acid supplementation improves rumen metabolism, duodenal nutrient flux, and growth performance in lambs
Source: Front Vet Sci. 2025 Feb 6;12:1528861. doi: 10.3389/fvets.2025.1528861 (PMC11840963; doi:10.3389/fvets.2025.1528861)
Supplement: SUPPLEMENTARY TABLE 7 — Effects of supplementation with GAA on growth performance in lambs [file Table_7.XLSX]

## Sheet: Sheet1
RT	BW	AID	DG	ADG	IF
CON	34.64	904.74	6.84	152	5.95
CON	30.76	899.11	3.9	86.67	10.37
CON	33.4	899.02	6.18	137.33	6.55
CON	34.4	901.5	6.6	146.67	6.15
CON	34.1	901.64	6.1	135.56	6.65
CON	34	902.51	7.08	157.33	5.74
I	33	893.28	5.92	131.56	6.79
I	34.6	892.69	7.96	176.89	5.05
I	33.5	902.92	5.64	125.33	7.2
I	33	898.81	5.62	124.89	7.2
I	33.62	897	6.08	135.11	6.64
I	34	900.01	7.6	168.89	5.33
II	33.64	888.58	7.24	160.89	5.52
II	32.5	902.15	5.4	120	7.52
II	33.1	902.09	6.48	144	6.26
II	35.3	901.94	7.22	160.44	5.62
II	33.86	899.95	5.9	131.11	6.86
II	34.4	902.72	7	155.56	5.8
III	35.4	903.78	7.4	164.44	5.5
III	34.5	889.07	6.54	145.33	6.12
III	35.5	903.78	8.26	183.56	4.92
III	33.7	901.46	7.1	157.78	5.71
III	33.8	901.8	6.62	147.11	6.13
III	33.6	982.76	8.1	180	5.46
